# Supplementary material for: A DNA-Damage Inducible Gene Promotes the Formation of Antibiotic Persisters in Response to the Quorum Sensing Signaling Peptide in Streptococcus mutans
Source: Genes (Basel). 2022 Aug 12;13(8):1434. doi: 10.3390/genes13081434 (PMC9408444; doi:10.3390/genes13081434)
Supplement: Supplementary file 1 [file genes-13-01434-s001.zip]

Archive with 1 entries (1 files):
- genes-1843139-supplementary.pdf
